# Supplementary material for: GABA Application Enhances Drought Stress Tolerance in Wheat Seedlings (Triticum aestivum L.)
Source: Plants (Basel). 2023 Jun 29;12(13):2495. doi: 10.3390/plants12132495 (PMC10346274; doi:10.3390/plants12132495)
Supplement: Supplementary file 1 [file plants-12-02495-s001.zip]

Archive with 1 entries (1 files):
- plants-2404012-supplementary.pdf
